# Supplementary material for: Seroprevalence of Measles Antibodies in a Highly MMR-Vaccinated Population
Source: Vaccines (Basel). 2022 Nov 3;10(11):1859. doi: 10.3390/vaccines10111859 (PMC9698789; doi:10.3390/vaccines10111859)
Supplement: Supplementary file 1 [file vaccines-10-01859-s001.zip]

Archive with 1 entries (1 files):
- vaccines-1982984-supplementary.pdf
